# Supplementary material for: Structure-Based Cyclic Glycoprotein Ibα-Derived Peptides Interfering with von Willebrand Factor-Binding, Affecting Platelet Aggregation under Shear
Source: Int J Mol Sci. 2022 Feb 12;23(4):2046. doi: 10.3390/ijms23042046 (PMC8876638; doi:10.3390/ijms23042046)
Supplement: Supplementary file 1 [file ijms-23-02046-s001.zip]

Archive with 1 entries (1 files):
- Supplemetary for production.pdf
